# Supplementary material for: Boosting Electrocatalytic Oxidation of Formic Acid on Ir(IV)-Doped PdAg Alloy Nanodendrites with Sub-5 nm Branches
Source: Molecules. 2023 Apr 23;28(9):3670. doi: 10.3390/molecules28093670 (PMC10180118; doi:10.3390/molecules28093670)
Supplement: Supplementary file 1 [file molecules-28-03670-s001.zip]

Archive with 1 entries (1 files):
- molecules-2315480-supplementary.pdf
